# Supplementary material for: Modulatory Role of TPPP3 in Microtubule Organization and Its Impact on Alpha-Synuclein Pathology
Source: Cells. 2022 Sep 27;11(19):3025. doi: 10.3390/cells11193025 (PMC9564178; doi:10.3390/cells11193025)
Supplement: Supplementary file 1 [file cells-11-03025-s001.zip]

Archive with 2 entries (2 files):
- Data_for_figures.xlsx
- SupplementaryMaterial.pdf
