# Supplementary material for: Modulatory Role of TPPP3 in Microtubule Organization and Its Impact on Alpha-Synuclein Pathology
Source: Cells. 2022 Sep 27;11(19):3025. doi: 10.3390/cells11193025 (PMC9564178; doi:10.3390/cells11193025)
Supplement: Supplementary file 1 [file cells-11-03025-s001.zip › Data_for_figures.xlsx]

## Sheet: Figure2
Figure 2
	Western blot
	TPPP3	15,7 sec														actin
		area	mean														area	mean
	1	0.186	218.572													1	0.212	251.039
	2	0.177	219.411			TPPP3										2	0.505	251.234
	3	0.306	220.064	219.349		ng		1 ng		microgram protein						3	0.475	251.108	251.127
	4	0.023	90.739		2.95803	40	0.0739508									4	0.021	148.112		2.16332	1
	5	0.023	87.751		3.02675	32	0.0945861									5	0.015	164.874		1.2938	0.598061
	6	0.023	159.752		1.37073	24	0.0571138
	7	0.023	175.106		1.01759	16	0.0635993	0.0723125
	8	0.023	180.179		0.90091				12.4586	22	0.566299	ng TPPP3/microg protein
	9	0.023	215.848		0.080523				1.11354	11	0.101231
	TPPP1	11 sec														actin
		area	mean
	1	0.174	251.509													1	0.247	250.397
	2	0.136	251.663			TPPP1				microgram protein						2	0.23	250.933
	3	0.08	251.219	251.464		ng		1 ng								3	0.233	249.712	250.347
	4	0.013	202.015		0.642833	16	0.040177									4	0.025	132.863		2.93711	1
	5	0.013	188.276		0.82144	12	0.0684533									5	0.015	130.379		1.79952	0.612686
	6	0.013	232.627		0.244877	8	0.0306096	0.0464133
	7	0.024	94.378		3.77006				81.2279	22	3.69218	4.33438	ng TPPP1/microg protein
	8	0.024	145.598		2.54078				54.7424	11	4.97658

## Sheet: Figure3
Figure 3B
					ratio of tubulin in the pellet										ratio of TPPPs in the pellet
									average	SD	T test								average	SD	T test
			TPPP1												0.16915	0.2	0.08		0.149717	0.0508805	0.00591203
			TPPP3												0.0403183	0.05	0.1		0.0634394	0.0261526	0.000187901
			tubulin		0.105719	0.150101	0.19	0.19	0.158955	0.0347852	0.000222045
			tubulin+3 TPPP1		0.394153	0.419402	0.438473	0.405883	0.414478	0.0164847	1				0.511705	0.55001	0.528783	0.549474	0.534993	0.0159379	1
			tubulin+3 TPPP3		0.134539	0.160867	0.223822	0.17	0.172307	0.0324668	0.000176027				0.0415824	0.06	0.08	0.04	0.0553956	0.0162358	2.82897e-08
			tubulin+9 TPPP3		0.330933	0.332048	0.38		0.34766	0.0228722	0.031503				0.275209	0.29137	0.3		0.28886	0.0102752	4.58832e-06
			tubulin+12 TPPP3		0.43654	0.42			0.42827	0.00827018	0.345202				0.312187	0.33			0.321094	0.00890643	0.000387821

## Sheet: Figure4AB
Figure 4A		ELISA
		TPPP3 on the plate, HeLa transfected with EGFP-TPPP3 or EGFP-TPPP1, anti-EGFP
control HeLa		mg/ml	Absorbance at 490 nm							average	SD
		0.7	0.0025	0.0015						0.002	0.0005
		0.35	0.0055	0.0095						0.0075	0.002
		0.175	0.0225	0.0165						0.0195	0.003
		0.0875	0.0125	0.0125						0.0125	0
		0.04375	0.0145	0.0255						0.02	0.0055
		0.021875	0.0105	0.0055						0.008	0.0025
		0.0109375	0.0075	0.0055						0.0065	0.001
		0	-0.0035	0.0035						0	0.0035
EGFP-TPPP1 HeLa		mg/ml	Absorbance at 490 nm							average	SD
		0.7	0.1995	0.1965	0.2245					0.206833	0.0125521
		0.35	0.1735	0.1685	0.1875					0.1765	0.00804156
		0.175	0.1465	0.1435	0.1515					0.147167	0.00329983
		0.0875	0.0995	0.0965	0.1055					0.1005	0.00374166
		0.04375	0.0635	0.0635	0.0715					0.0661667	0.00377124
		0.021875	0.0365	0.0385	0.0435					0.0395	0.00294392
		0.0109375	0.0205	0.0265	0.0435					0.0301667	0.00974109
		0	-0.0005	0.0085	0.0105					0.00616667	0.00478423
EGFP-TPPP3 HeLa		mg/ml	Absorbance at 490 nm							average	SD
		0.7	0.0145	0.0185	0.0345					0.0225	0.00864099
		0.35	0.0305	0.0295	0.0395					0.0331667	0.00449691
		0.175	0.0355	0.0355	0.0535					0.0415	0.00848528
		0.0875	0.0355	0.0335	0.0555					0.0415	0.00993311
		0.04375	0.0305	0.0335						0.032	0.0015
		0.021875	0.0295	0.0305						0.03	0.0005
		0.0109375	0.0185	0.0195	0.0235					0.0205	0.00216025
		0	0.0085	0.0065	0.0065					0.00716667	0.000942809
		ELISA
Figure 4B		TPPP3 on the plate, TPPP1 with or without control HeLa, anti-TPPP1 (monoclonal)
TPPP1	nM	Absorbance at 490 nm							average	SD
	625	0.547667	0.575667	0.544667					0.556	0.0139603
	312.5	0.513667	0.508667	0.512667					0.511667	0.00216025
	156.25	0.513667	0.548667	0.541667					0.534667	0.0151217
	78.125	0.483667	0.519667	0.499667					0.501	0.0147271
	39.0625	0.457667	0.462667	0.457667					0.459333	0.00235702
	19.5312	0.410667	0.428667	0.411667					0.417	0.00825967
	9.76562	0.305667	0.345667	0.335667					0.329	0.0169967
	4.88281	0.240667	0.251667	0.210667					0.234333	0.0173269
	2.44141	0.127667	0.156667	0.140667					0.141667	0.0118603
	0	-0.00333333	-0.000333333	0.00366667					2.31296e-18	0.00286744
TPPP1+ HeLa	nM	Absorbance at 490 nm							average	SD
	625	0.567	0.591	0.524					0.560667	0.0277168
	312.5	0.517	0.536	0.511					0.521333	0.0106562
	156.25	0.457	0.471	0.481					0.469667	0.00984322
	78.125	0.38	0.418	0.388					0.395333	0.0163571
	39.0625	0.284	0.265	0.278					0.275667	0.00793025
	19.5312	0.169	0.165	0.165					0.166333	0.00188562
	9.76562	0.098	0.096	0.093					0.0956667	0.0020548
	4.88281	0.056	0.041	0.036					0.0443333	0.00849837
	2.44141	0.024	0.024	0.031					0.0263333	0.00329983
	0	0.013	0.003	-0.016					0	0.0120277

## Sheet: Figure5
	Figure 5A
	samples	9.6 sec	acetyl-tubulin						samples	7 sec	actin
		area	mean							area	mean
	1	0.232	229.592						1	0.13	249.414
	2	0.167	239.808						2	0.193	249.42
	3	0.18	243.369	237.59					3	0.429	249.462	249.432
	4								4
	5								5								acetyl-tubulin/actin
	6								6
	7								7
	8	0.017	161.502		1.29349	TPPP3			8	0.02	157.157		1.8455	TPPP3	0.700889		3.90674	TPPP3
	9	0.017	164.662		1.23977	TPPP3			9	0.02	145.65		2.07564	TPPP3	0.597295		3.32931	TPPP3
	10	0.017	153.752		1.42524	TPPP1			10	0.02	154.083		1.90698	TPPP1	0.747381		4.16588	TPPP1
	11	0.017	179.287		0.991145	TPPP1			11	0.02	149.973		1.98918	TPPP1	0.498268		2.77734	TPPP1
	12	0.017	221.744		0.269376	control			12	0.02	162.562		1.7374	control	0.155046	0.179405	0.864221	control
	13	0.017	217.02		0.349684	control			13	0.02	163.626		1.71612	control	0.203764		1.13578	control
	14	0.017	219.35		0.310074	EGFP			14	0.02	173.017		1.5283	EGFP	0.202888		1.1309	EGFP
	15	0.017	215.402		0.37719	EGFP			15	0.02	181.094		1.36676	EGFP	0.275974		1.53827	EGFP
	16	0.017	69.645		2.85506	TSA			16	0.02	206.469		0.85926	TSA	3.3227		18.5206	TSA
	Figure 5B
			acetyl-tubulin/actin
													n	average	SD	T test	T test	T test
		TSA	19.7442	18.5206									2	19.1324	0.611776	0.0211093	0.0183205
		control	0.983164	1.01446	0.929002	1.07524	1.05047	1.09777	0.865957	1.13578	0.864221		9	1.00178	0.0931611	1	0.0510217
		EGFP	1.1494	1.47151	1.1309	1.53827							4	1.32252	0.184011	0.0510217	1
		TPPP1	2.18349	2.50419	2.19068	2.8137	2.21004	2.23478	2.77734	4.17			8	2.63553	0.629244	0.000212926	0.000650169	0.92704
		TPPP3	2.96183	1.86289	2.42003	2.9811	1.95158	1.93301	3.32931	3.91			8	2.66872	0.700663	0.000376415	0.00112735
			one way ANOVA	MeanDiff	SEM	q Value	Prob	Alpha	Sig	LCL	UCL
			control TSA	-18.13062	0.43517	58.92031	0	0.05	1	-19.40501	-16.85624
			EGFP TSA	-17.80989	0.4821	52.24478	0	0.05	1	-19.22168	-16.39809
			EGFP control	0.32074	0.33452	1.35594	0.87084	0.05	0	-0.65889	1.30036
			TPPP1 TSA	-16.49688	0.44009	53.012	0	0.05	1	-17.78567	-15.2081
			TPPP1 control	1.63374	0.2705	8.54157	2.05952E-5	0.05	1	0.84161	2.42588
			TPPP1 EGFP	1.31301	0.34089	5.44708	0.00567	0.05	1	0.31472	2.3113
			TPPP3 TSA	-16.46369	0.44009	52.90534	0	0.05	1	-17.75247	-15.1749
			TPPP3 control	1.66694	0.2705	8.71511	1.50693E-5	0.05	1	0.8748	2.45907
			TPPP3 EGFP	1.3462	0.34089	5.58478	0.00445	0.05	1	0.34791	2.34449
			TPPP3 TPPP1	0.03319	0.27834	0.16865	0.99995	0.05	0	-0.78191	0.84829

## Sheet: Figure6
Figure 6			cELISA		Absorbance at 490 nm
					EGFP
												average	average
					EGFP	TPPP1	TPPP3	TSA	control	medium		TPPP1	TPPP3	TPPP3/TPPP1
			set1		0.217	0.385544	0.313435	0.0807823	0.095068	0.00663265
					0.219	0.410714	0.369218	0.0835034	0.0862245	-0.0232993
					0.212	0.437925	0.362415	0.0937075	0.109354	0.010034
					0.184	0.447449	0.362415	0.0889456	0.109354	0.00663265		0.420408	0.351871	0.836974
			set2			0.718182	0.683117	0.119481	0.0844156	-0.0298701
						0.916883	0.671429	0.11039	0.0727273	-0.0103896
						0.949351	0.715584	0.102597	0.12987	0.0324675
						1.01299	0.635065	0.12987	0.116883	0.00779221		0.899351	0.676299	0.751986
			set3		0.2	0.482171	0.372093	0.0573643	0.0790698	0.0635659
					0.233766	0.596899	0.393798	0.0891473	0.120155	-0.0193798
					0.337662	0.582171	0.486822	0.0937984	0.109302	-0.0286822
					0.320779	0.65969	0.431783	0.0937984	0.0922481	-0.0155039		0.580233	0.421124	0.725785
			set4		0.294186			0.101163	0.0918605	-0.0244186
					0.32907	0.673256	0.531395	0.124419	0.112791	-0.00348837
					0.317442	0.682558	0.463953	0.115116	0.094186	0.0290698
					0.354651	0.72907	0.533721	0.110465	0.0965116	-0.00116279		0.694961	0.50969	0.733408
					Absorbance at 490 nm
			cELISA		acetyl-tubulin							acetyl-tubulin/EGFP for TPPP3
					EGFP	TPPP1	TPPP3	TSA	control	medium
			set1		0.2075	0.295833	0.209868	0.707237	0.193202	-0.0208333		0.250747
					0.2395	0.346711	0.229167	0.732675	0.179167	-0.00328947		0.273804
					0.1735	0.39057	0.228289	0.771272	0.205482	0.0142544		0.272756
					0.1755	0.382675	0.224781	0.697588	0.221272	0.00986842		0.268564
			set2			0.342609	0.243478	0.676522	0.206957	-0.0356522		0.323781
						0.323478	0.23913	0.80087	0.252174	0		0.317999
						0.342609	0.266087	0.721739	0.158261	-0.0234783		0.353846
						0.309565	0.221739	0.756522	0.178261	0.0591304		0.294872
			set3		0.233043	0.266807	0.171849	0.761765	0.202101	0.000420168		0.236776
					0.227826	0.309664	0.183613	0.817227	0.22563	0.00378151		0.252986
					0.209565	0.328151	0.24916	0.817227	0.216387	-0.00210084		0.343297
					0.213043	0.268487	0.157563	0.718908	0.156723	-0.00210084		0.217093
			set4		0.189655	0.271034	0.232414	0.964828		-0.0641379		0.316896
					0.243448	0.255862		1.01862	0.195172	0.0517241
					0.242069	0.265517	0.229655	1.03517	0.196552	0.0296552		0.313134
					0.211724	0.262759	0.221379	0.951034	0.206207	-0.0172414		0.30185
					Absorbance at 490 nm
					normalized acetyl-tubulin
					EGFP	TPPP1	TPPP3	TSA	control	medium
					0.2075	0.295833	0.250747	0.707237	0.193202	-0.0208333
					0.2395	0.346711	0.273804	0.732675	0.179167	-0.00328947
					0.1735	0.39057	0.272756	0.771272	0.205482	0.0142544
					0.1755	0.382675	0.268564	0.697588	0.221272	0.00986842
						0.342609	0.323781	0.676522	0.206957	-0.0356522
						0.323478	0.317999	0.80087	0.252174	0
						0.342609	0.353846	0.721739	0.158261	-0.0234783
						0.309565	0.294872	0.756522	0.178261	0.0591304
					0.233043	0.266807	0.236776	0.761765	0.202101	0.000420168
					0.227826	0.309664	0.252986	0.817227	0.22563	0.00378151
					0.209565	0.328151	0.343297	0.817227	0.216387	-0.00210084
					0.213043	0.268487	0.217093	0.718908	0.156723	-0.00210084
					0.189655	0.271034	0.316896	0.964828		-0.0641379
					0.243448	0.255862		1.01862	0.195172	0.0517241
					0.242069	0.265517	0.313134	1.03517	0.196552	0.0296552
					0.211724	0.262759	0.30185	0.951034	0.206207	-0.0172414
		average			0.213865	0.310146	0.289227	0.809325	0.19957	9.1073e-18
		SD			0.0235267	0.0419881	0.0385866	0.114027	0.0242511	0.0296365
		average			1.07163	1.55407	1.44925	4.05535	1	4.56347e-17
					0.117887	0.210393	0.193349	0.571364	0.121517	0.148502
		T test (control)			0.149892	5.54003e-09	1.49297e-07	4.74072e-13	1	2.89511e-18
		T test (EGFP)			1	1.0022e-07	3.44201e-06	5.46124e-13	0.149892	1.66926e-17
		T test (TPPP1)					0.172695
		normalized acetyl-tubulin
		one way ANOVA	MeanDiff	SEM	q Value	Prob	Alpha	Sig	LCL	UCL
		TPPP1 EGFP	0.09628	0.02236	6.08837	6.24501E-4	0.05	1	0.03105	0.16151
		TPPP3 EGFP	0.07536	0.02268	4.69889	0.01613	0.05	1	0.00921	0.14151
		TPPP3 TPPP1	-0.02092	0.02105	1.40558	0.91867	0.05	0	-0.08231	0.04047
		TSA EGFP	0.59546	0.02236	37.65413	0	0.05	1	0.53023	0.66069
		TSA TPPP1	0.49918	0.02071	34.09492	0	0.05	1	0.43879	0.55957
		TSA TPPP3	0.5201	0.02105	34.94608	0	0.05	1	0.45871	0.58149
		control EGFP	-0.01429	0.02268	0.89129	0.98844	0.05	0	-0.08045	0.05186
		control TPPP1	-0.11058	0.02105	7.42974	1.62386E-5	0.05	1	-0.17196	-0.04919
		control TPPP3	-0.08966	0.02138	5.92928	9.35024E-4	0.05	1	-0.15203	-0.02729
		control TSA	-0.60976	0.02105	40.97023	0	0.05	1	-0.67114	-0.54837
		medium EGFP	-0.21386	0.02236	13.52379	0	0.05	1	-0.27909	-0.14864
		medium TPPP1	-0.31015	0.02071	21.18355	0	0.05	1	-0.37053	-0.24976
		medium TPPP3	-0.28923	0.02105	19.43349	0	0.05	1	-0.35061	-0.22784
		medium TSA	-0.80933	0.02071	55.27847	0	0.05	1	-0.86971	-0.74894
		medium control	-0.19957	0.02105	13.40934	0	0.05	1	-0.26096	-0.13818
					EGFP		acetyl-tubulin		normalized acetyl-tubulin
					average	SD	average	SD	average	SD
				control	1	0.154509	1	0.121517	1	0.121517
				EGFP	2.68293	0.598571	1.07163	0.117887	1.07163	0.117887
				TSA	0.99658	0.179161	4.05535	0.571364	4.05535	0.571364
				TPPP1	6.45648	1.92125	1.55407	0.210393	1.55407	0.210393
				TPPP3	4.8841	1.29429	1.1051	0.141481	1.44925	0.193349

## Sheet: Figure7
Figure 7A		ELISA
			TPPP1									TPPP3
								average	SD								average	SD
		mM	Absorbance at 490 nm								mM	Absorbance at 490 nm
		5	1	1	1	1		1	0		5	0.541985	1.0039	0.220571	0.21191		0.324822	0.153598
		2.5	0.47922	0.993939	0.897143	0.875831		0.922304	0.051395		2.5	0.218547	0.793925	0.102857	0.0940767		0.138494	0.0567196
		1.25	0.281312	0.9277	0.790857	0.669306		0.795955	0.105551		1.25	0.0998021	0.692619	0.0902857	0.0776053		0.089231	0.00909243
		0.625	0.202714	0.71643	0.528	0.447577		0.564002	0.112672		0.625	0.0528697	0.658417	0.0662857	0.0560659		0.0584071	0.0057218
		0.3125	0.212892	0.477451	0.362286	0.220779		0.353505	0.10497		0.3125	0.0353407	0.321163	0.0571429	0.0395946		0.044026	0.00943618
		0.15625	0.15352	0.144527	0.224	0.168831		0.179119	0.0332503		0.15625	0.0296862	0.266181	0.0422857	0.0446627		0.0388782	0.00657177
		0.078125	0.109415		0.142857	0.111815		0.127336	0.0155211		0.078125	0.0212044		0.0445714	0.0345264		0.0334341	0.00957076
		0	0.0851004	0.000793708	0.00457143	0.00665188		0.00400567	0.00242482		0	0.00537178	0	0	0.00411783		0.00316321	0.00229456
Figure 7B		competitive ELISA
															T test
			Absorbance at 490 nm						average	SD
		SYN	0.930834	1.02586	1.04331	1			1	0.0428026
		SYN+0.5 TPPP	0.370394	0.399483	0.368455				0.379444	0.0141917					2.43105e-05
		SYN+0.5 TPPP3	0.921138	0.928895	0.897867				0.915966	0.0131843					0.0359921
		0.2 SYN	0.446966	0.531299	0.525677				0.501314	0.0384984					7.14317e-05
		0.2 SYN + 0.5 TPPP3	0.368255	0.354199	0.385121				0.369192	0.0126413					3.09835e-05	0.0300569

## Sheet: Figure8
Figure 8A		ELISA		Absorbance at 490 nm
				HeLa EGFP-TPPP1			HeLa EGFP-TPPP3			control HeLa				T test				0.7	mg/ml		0.35	mg/ml
														control versus EGFP-TPPP1				0.00319371			0.00334829
		0.7	mg/ml	0.079	0.097	0.087	0.016	0.009	0.003	-0.001	0.001	0		control versus EGFP-TPPP3				0.127793			0.0769665
		0.35	mg/ml	0.043	0.05	0.036	0.015	0.015	0.014	0.008	0.002	0.01		EGFP-TPPP1 versus EGFP-TPPP3				0.000440715			0.0191751
				Absorbance at 490 nm
				HeLa EGFP-TPPP1			HeLa EGFP-TPPP3			control HeLa
				average	SD		average	SD		average	SD
		0.7	mg/ml	0.0876667	0.00736357		0.00933333	0.00531246		2.31296e-18	0.000816497
		0.35	mg/ml	0.043	0.00571548		0.0146667	0.000471405		0.00666667	0.00339935

## Sheet: Figure9E
Figure 9E
					control TPPP1-SYN								unlabeled TPPP3
					BiFC								BiFC
					Mean								Mean
			1		80.383	0.694469					1		29.855	0.257932
			2		81.026	0.700024					2		23.804	0.205655
			3		84.211	0.727541					3		32.865	0.283937
			4		115.467	0.997577					4		36.373	0.314244
			5		157.557	1.36121					5		24.217	0.209223
			6		99.485	0.8595					6		24.37	0.210545
			7		95.746	0.827197					7		29.519	0.255029
			8		72.745	0.62848					8		29.599	0.25572
			9		73.197	0.632385					9		25.156	0.217335
			10		134.411	1.16124					10		45.907	0.396613
			11		105.67	0.912936					11		54.15	0.467829
			12		89.218	0.770799					12		45.855	0.396164
			13		96.201	0.831128					13		25.813	0.223011
			14		105.118	0.908167					14		40.945	0.353744
			15		151.072	1.30519					15		35.568	0.30729
			16		122.708	1.06014					16		31.46	0.271799
			17		124.205	1.07307					17		33.778	0.291825
			18		77.541	0.669915					18		37.496	0.323947
			19		91.554	0.79098					19		31.612	0.273112
			20		152.461	1.31719					20		18.434	0.15926
			21		170.486	1.47291					21		16.63	0.143675
			22		181.221	1.56566					22		23.205	0.20048
			23		91.414	0.789771					23		43.238	0.373555
			24		70.052	0.605214					24		28.067	0.242485
			25		49.777	0.430048					25		45.261	0.391032
			26		127.9	1.10499					26		45.021	0.388959
			27		123.87	1.07017					27		30.93	0.26722
			28		111.398	0.962423					28		52.456	0.453193
			29		224.302	1.93786					29		34.61	0.299013
			30		184.13	1.59079					30		16.506	0.142604
			31		83.357	0.720162					31		17.385	0.150198
			32		96.513	0.833824					32		45.072	0.389399
			33		110.098	0.951191					33		36.373	0.314244
			34		125.343	1.0829					34		35.009	0.30246
			35		93.207	0.805262					35		41.089	0.354988
			36		126.745	1.09501					36		47.205	0.407827
			37		99.627	0.860727					37		56.296	0.486369
			38		95.654	0.826402					38		30.369	0.262373
			39		82.73	0.714746					39		16.332	0.1411
			40		105.129	0.908262					40		24.943	0.215495
			41		134.216	1.15956					41		22.222	0.191987
			42		108.718	0.939269					42		27.368	0.236446
			43		90.529	0.782125					43		28.686	0.247833
			44		84.656	0.731385					44		21.91	0.189291
			45		112.889	0.975304					45		28.742	0.248316
			46		103.47	0.893929					46		19.047	0.164556
			47		112.402	0.971097					47		21.847	0.188747
			48		108.861	0.940504					48		14.491	0.125195
			49		113.973	0.984669					49		27.936	0.241353
			50		159.49	1.37791					50		37.599	0.324836
			51		156.305	1.3504					51		24.735	0.213698
			52		150.624	1.30132					52		35.07	0.302987
			53		179.641	1.55201					53		23.266	0.201007
			54		111.174	0.960487					54		47.837	0.413288
			55		104.333	0.901385					55		48.818	0.421763
			56		96.512	0.833815					56		43.314	0.374211
			57		193.933	1.67548					57		38.394	0.331705
			58		60.376	0.521618					58		38.787	0.3351
			59		44.078	0.380812					59		42.106	0.363775
			60		63.539	0.548945					60		21.451	0.185326
			61		98.733	0.853003					61		31.825	0.274952
			62		173.141	1.49585					62		22.996	0.198674
			63		132.781	1.14716					63		30.023	0.259384
			64		185.244	1.60041					64		15.279	0.132003
			65		127.457	1.10116					65		27.193	0.234934
			66		129.057	1.11499					66		18.23	0.157498
			67		158.356	1.36812					67		35.521	0.306884
			68		109.167	0.943148					68		30.434	0.262934
			69		119.993	1.03668					69		55.525	0.479708
											70		23.926	0.206709
											71		23.239	0.200773
											72		12.897	0.111424
											73		29.336	0.253448
											74		24.72	0.213568
											75		22.52	0.194561
											76		27.668	0.239038
											77		22.038	0.190397
											78		20.509	0.177187
											79		20.946	0.180963
											80		29.995	0.259142
											81		23.363	0.201845
											82		49.534	0.427949
				n	69								82
					average	SD
				BiFC TPPP1-SYN	115.747	36.4827						plus TPPP3	31.1478	10.5663
					1	0.3129							0.269101	0.0907294
					average	SD		T test
				BiFC TPPP1-SYN	1	0.315192
				plus TPPP3	0.269101	0.0912877		2.3643e-30

## Sheet: FigureS1
Figure S1A		ELISA
			TPPP1			TPPP3
			Absorbance at 490 nm			Absorbance at 490 nm
		1	0.062	0.066	0.063	0.707667	0.704667	0.680667
		2	0.03	0.032	0.028	0.612667	0.614667	0.610667
		3	0.015	0.017	0.015	0.389667	0.413667	0.408667
		4	0.008	0.008	0.009	0.227667	0.249667	0.250667
		5	0.002	0.003	0.012	0.124667	0.129667	0.130667
		6	0.001	0.001	0.007	0.0636667	0.0676667	0.0736667
		7	0.001	0	0.001	0.0346667	0.0346667	0.0336667
		8	0	0	0	0.0156667	0.0196667	0.0166667
		9	0	0	0.003	0.00766667	0.00866667	0.00966667
		10	0	0.008	0.004	0.00466667	0.00466667	0.00366667
		11	0	0	0.001	0.00166667	0.00166667	0.00266667
		12	0	0	0	0.000666667	-0.00133333	0.000666667
			TPPP1		TPPP3
		anti-TPPP3 (mg/ml)	average	SD	average	SD
		0.0022	0.0636667	0.00208167	0.697667	0.0147986
		0.0011	0.03	0.002	0.612667	0.002
		0.00055	0.0156667	0.0011547	0.404	0.0126623
		0.000275	0.00833333	0.00057735	0.242667	0.013
		0.0001375	0.00566667	0.00550757	0.128333	0.00321455
		6.875e-05	0.003	0.0034641	0.0683333	0.00503322
		3.4375e-05	0.000666667	0.00057735	0.0343333	0.00057735
		1.71875e-05	0	0	0.0173333	0.00208167
		8.59375e-06	0.001	0.00173205	0.00866667	0.001
		4.29688e-06	0.004	0.004	0.00433333	0.00057735
		2.14844e-06	0.000333333	0.00057735	0.002	0.00057735
		0	0	0	-2.31296e-18	0.0011547
		Western blot
			TPPP3
			area	mean
		1	0.046	225.56
		2	0.051	216.949			ng		1 ng		average
		3	0.2	223.633	222.047
		4	0.023	78.222		3.30798	30		0.110266
		5	0.023	122.778		2.28319	20		0.11416
		6	0.023	195.171		0.618156	16		0.0386347
		7	0.023	195.92		0.600929	10		0.0600929		0.0807884
			TPPP1
			area	mean
		1	0.102	249.041
		2	0.082	249.265			ng		1 ng		average
		3	0.075	247.097	248.468
		4	0.02	96.276		3.04383	7.5		0.405844
		5	0.02	143.434		2.10067	5		0.420135
		6	0.02	148.874		1.99187	4		0.497968
		7	0.02	178.981		1.38973	2.5		0.555893		0.46996

## Sheet: FigureS2
Figure S2A		ELISA
		TPPP3-tubulin
		mM	Absorbance at 490 nm														average	SD
		1	0.975894	1.02826	0.998337	0.985816											0.997077	0.0196831
		0.5	0.968412	0.923525	0.945968	0.985816											0.95593	0.023443
		0.25	1.01579	0.940981	0.928512	1.04965											0.983733	0.0506198
		0.125	0.911056	0.911056	0.913549	1.03901											0.943667	0.0550541
		0.0625	0.883624	0.788861	0.868662	0.975177											0.879081	0.0661501
		0.03125	0.80133	0.719036	0.72153	0.847518											0.772353	0.0545783
		0.015625	0.644223	0.56941	0.536991	0.727837											0.619615	0.0735949
		0	-0.00665004	-0.00415628	0.0108063	0											4.33681e-18	0.00667597
		TPPP1-tubulin
		mM	Absorbance at 490 nm														average	SD
		1	1	1	1	0.909474	1	1	1	1.0435	1	0.9525	0.9045				0.982725	0.0406549
		0.5	1.00562	1	1	1	0.9471	1.00952	0.907853	1.006	0.994545	1.0835	0.889				0.98574	0.0509314
		0.25	0.983134	1.01978	0.950556	0.886226	0.96833	0.977778	0.922724	0.945	1.0303	1.0845	0.917				0.971394	0.0543594
		0.125	0.966971	0.945055	0.933251	0.893452	0.795012	0.85873	0.990847	0.996	0.99697	1.138	0.8995				0.946708	0.0852311
		0.0625	0.849613	0.848352	0.838072	0.705975	0.706265	0.907937	0.737262	0.8775	0.966667	1.073	0.863				0.852149	0.10524
		0.03125	0.731553	0.617582	0.679852	0.692356	0.391301	0.64127	0.753868	0.768	0.831515	0.9455	0.761				0.710345	0.133018
		0.01563	0.475755	0.347253	0.556242	0.637896	0.326568	0.446825	0.524325	0.479	0.599394	0.712	0.5825				0.517069	0.112194
		0	0.0534083	0.0043956	-0.00247219	0	0	0	0	0	0	0	0				0.00503016	0.0153728

[truncated: 2 more sheets: FigureS3, FigureS5]
